# Supplementary material for: Sly-miR398 Participates in Cadmium Stress Acclimation by Regulating Antioxidant System and Cadmium Transport in Tomato (Solanum lycopersicum)
Source: Int J Mol Sci. 2023 Jan 19;24(3):1953. doi: 10.3390/ijms24031953 (PMC9915548; doi:10.3390/ijms24031953)
Supplement: Supplementary file 1 [file ijms-24-01953-s001.zip]

Archive with 1 entries (1 files):
- ijms-2144804-supplementary.pdf
